# Supplementary material for: Border-associated macrophages mediate the neuroinflammatory response in an alpha-synuclein model of Parkinson disease
Source: Nat Commun. 2023 Jun 26;14:3754. doi: 10.1038/s41467-023-39060-w (PMC10293214; doi:10.1038/s41467-023-39060-w)
Supplement: Supplementary file 4 — Source Data [file 41467_2023_39060_MOESM4_ESM.xlsx]

## Sheet: Figure 1
Figure 1b
Cell_type	Percent_TdTomato
Microglia	92.9
Microglia	87.5
Microglia	90.6
Microglia	90
BAMs	93.2
BAMs	79.9
BAMs	80
BAMs	81.6
cDCs	12.9
cDCs	15.6
cDCs	11
cDCs	14.1
Figure 1c
Genotype	Sample_ID	ROI_Area_mm2	Cell_Count	Cells_per_mm	Sample_avg_cells_per_mm	Average_cells_per_midbrain
CX3CR1cre_het	13L nigra2.11	4.255	339	79.671	91.4758	437
	13L nigra2.12	5.624	363	64.5448
	13L nigra2.14	4.677	609	130.212
CX3CR1cre_het	13N nigra3.2	4.927	251	50.9438	46.7526	239
	13N nigra3.3	4.936	288	58.3468
	13N nigra 3.4	5.748	178	30.9673
CX3CR1cre_het	13R nigra1.9	3.546	557	157.078	176.486	764.667
	13R nigra1.10	4.561	737	161.587
	13R nigra1.11	4.744	1000	210.793
CX3CR1cre_het	14L nigra5.7	4.022	187	46.4943	49.9921	265.333
	14L nigra5.10	6.254	434	69.3956
	14L nigra5.8	5.134	175	34.0865
CX3CR1cre_het	14r nigra4.7	4.917	418	85.0112	79.0729	490.667
	14R nigra4.9	6.669	447	67.0265
	14r nigra4.10	7.126	607	85.181
CX3CR1cre_het_IABfloxflox	100iR.5	5.456	51	9.34751	9.14814	43.6667
	100iR.1	4.258	43	10.0986
	100iR	4.626	37	7.99827
CX3CR1cre_het_IABfloxflox	100FR.5	5.53	30	5.42495	2.88473	16
	100FR.3	5.714	15	2.62513
	100FR.2	4.966	3	0.604108
CX3CR1cre_het_IABfloxflox	100FN.6	5.946	58	9.75446	3.61964	20.25
	100FN.4	5.584	11	1.96991
	100FN.3	4.357	7	1.60661
	100FN.2	4.357	5	1.14758
CX3CR1cre_het_IABfloxflox	100FL.6	5.002	49	9.79608	6.36427	29.3333
	100FL.3	3.899	25	6.4119
	100FL.2	4.853	14	2.88481
Figure 1g
Brain ID	Group	Neurons on Ipsilateral side	Neurons on Contralateral side	Normalized ipsi %	percent conversion	Normalized contra %	percent conversion
3006L	CX3CR1 Cre +/-	7884	9144	0.825481	82.5481	0.957407	95.7407
3004L	CX3CR1 Cre +/-	8316	9648	0.870712	87.0712	1.01018	101.018
MR11	CX3CR1 Cre +/-	5436	8460	0.569167	56.9167	0.88579	88.579
2RR	CX3CR1 Cre +/-	7668	9180	0.802865	80.2865	0.961176	96.1176
1R	CX3CR1 Cre +/-	7308	9360	0.765172	76.5172	0.980023	98.0023
MR12	CX3CR1 Cre +/-	7776	9288	0.814173	81.4173	0.972484	97.2484
2R	CX3CR1 Cre +/-	9180	9792	0.961176	96.1176	1.02525	102.525
3005L	CX3CR1 Cre +/-	9540	10944	0.998869	99.8869	1.14587	114.587
1N	CX3CR1 Cre +/-	6804	10620	0.712401	71.2401	1.11195	111.195
2B	CX3CR1 Cre +/-	7992	9072	0.815748	81.5748	0.949868	94.9868
100KL	CX3CR1 +/- Iab fl/fl	8460	8892	0.968961	96.8961	1.01844	101.844
100HR	CX3CR1 +/- Iab fl/fl	6948	8028	0.795785	79.5785	0.919482	91.9482
100HL	CX3CR1 +/- Iab fl/fl	6120	7956	0.700951	70.0951	0.911236	91.1236
100HN	CX3CR1 +/- Iab fl/fl	8784	7524	1.00607	100.607	0.861757	86.1757
100KR	CX3CR1 +/- Iab fl/fl	8475	9334	0.970679	97.0679	1.06906	106.906
100HB	CX3CR1 +/- Iab fl/fl	9828	9360	1.12564	112.564	1.07204	107.204
100FN	CX3CR1 +/- Iab fl/fl	9540	9108	1.09266	109.266	1.04318	104.318
100KN	CX3CR1 +/- Iab fl/fl	7488	8676	0.857634	85.7634	0.993701	99.3701
100iN	CX3CR1 +/- Iab fl/fl	10296	8604	1.17925	117.925	0.985454	98.5454
100FR	CX3CR1 +/- Iab fl/fl	9504	9828	1.08854	108.854	1.12564	112.564
		cre het avg	9550.8
		Flox avg	8731

## Sheet: Figure 2
Figure 2g
	Percent_of_population
Cluster_number	AAV2-GFP	AAV2-SYN
0	25.3851	18.7173
1	21.0821	17.2756
2	21.655	19.5367
3	1.8205	1.89144
4	8.60598	12.4946
5	8.21133	8.6994
6	1.67409	5.15064
7	6.7091	8.55154
8	4.85678	7.68283
Figure 2h
Pathway	p_value
Ribosome	1.39e-32
Cytokine-cytokine receptor interaction	1.4e-17
Phagosome	3.33e-15
Hematopoietic cell lineage	1.75e-11
Chagas disease	1.3e-10
Rheumatoid arthritis	3.09e-10
Chemokine Signaling pathway	3.52e-10
Glycolysis / Gluconeogenesis	5.33e-10
Metabolic pathways	5.73e-10
Toll-like receptor signaling pathway	1.72e-09
Figure 2i/j
Sample_Name	Sample_ID	MHCII_MG_Count	Percent_MHCII_MG	MG_Count
Specimen_001_A2_A02_002.fcs	GFP2	8178.6	6.29	129774
Specimen_001_A3_A03_003.fcs	GFP3	4379	3.22	136010
Specimen_001_A4_A04_004.fcs	GFP4	4249.47	2.98	142371
Specimen_001_A5_A05_005.fcs	GFP5	2811.6	2.64	106326
Specimen_001_B1_B01_006.fcs	SYN1	112112	40.5	276640
Specimen_001_B2_B02_007.fcs	SYN2	24240.8	15.5	156716
Specimen_001_B3_B03_008.fcs	SYN3	37392.6	25.5	146566
Specimen_001_B4_B04_009.fcs	SYN4	60701.3	28.5	212749
Specimen_001_B5_B05_010.fcs	SYN5	41250	23.9	173000

## Sheet: Figure 3
Figure 3a
Brain
Sample_ID	Percent_TdTomato_BAM	TdTomato_BAM_Count	Percent_TdTomato_MG	TdTomato_MG_Count
Vehicle 1	1.55	25	0.43	300
Vehicle 2	1.52	20	0.2	118
B 200 uL 2.fcs	53.5	741	94	57632
B 200uL.fcs	48.6	706	92.7	60776
Figure 3c
Sample_ID	Treatment	Percent_MHCII_MG	Percent_MHCII_BAM
TMEM119 CreERT2 +/- 1	Tamoxifen	93.7	96.4
TMEM119 CreERT2 +/- 2	Tamoxifen	96.1	93.4
TMEM119 CreERT2 +/- 3	Tamoxifen	93.8	94.4
TMEM119 CreERT2 +/- 4	Tamoxifen	90.3	94.2
TMEM119 CreERT2 +/- IAB fl/fl	Tamoxifen	33.6	87.7
TMEM119 CreERT2 +/- IAB fl/fl	Tamoxifen	34.2	84.6
TMEM119 CreERT2 +/- IAB fl/fl	Tamoxifen	35	90.9
TMEM119 CreERT2 +/- IAB fl/fl	Tamoxifen	38.6	85.2
TMEM119 CreERT2 +/- IAB fl/fl	Tamoxifen	31.3	66.7
Figure 3g/h
Sample_ID	Genotype	CD4_Number_Count	CD8_Number_Count	Ly6ChiMonocyte_Number_Count
C1.fcs	TMEM119 CreERT2 +/-	10544.5	6608.85	2004.93
C2.fcs	TMEM119 CreERT2 +/-	37982.1	15583.8	10808.1
C3.fcs	TMEM119 CreERT2 +/-	37373.9	20929.4	40623.8
C4.fcs	TMEM119 CreERT2 +/-	5520.38	2877.84	1610.86
C5.fcs	TMEM119 CreERT2 +/-	41953.2	19119.7	7977.98
E1.fcs	TMEM119 CreERT2 +/- IAB fl/fl	27808.6	13221.6	7043.74
E2.fcs	TMEM119 CreERT2 +/- IAB fl/fl	30303.1	7075.84	11721.3
E3.fcs	TMEM119 CreERT2 +/- IAB fl/fl	20835.7	10731.3	5089.07
E4.fcs	TMEM119 CreERT2 +/- IAB fl/fl	43575.1	14754.4	14410.3
E5.fcs	TMEM119 CreERT2 +/- IAB fl/fl	24183.4	7424.17	10212.1

## Sheet: Figure 4
Figure 4e
Cluster_ID	AAV2-GFP	AAV2-SYN	Percent_change
0	40	25	11.9168
1	202	232	21.8987
2	129	129	19.0669
3	64	45	13.4064
4	64	130	38.7297
5	68	63	17.665
6	93	422	86.5188
7	1	71	1353.75
Total_cell_number	94	493
Figure 4f, h, i
Sample_Name	Sample_ID	BAM_Count	MHCII_BAM_Count	CD80_BAM_Count
Specimen_001_A2_A02_002.fcs	GFP2	1419	774	335.4
Specimen_001_A3_A03_003.fcs	GFP3	1305	580	159.5
Specimen_001_A4_A04_004.fcs	GFP4	1813.47	730.8	351.867
Specimen_001_A5_A05_005.fcs	GFP5	811.8	297	150.48
Specimen_001_B1_B01_006.fcs	SYN1	7134.4	5751.2	3057.6
Specimen_001_B2_B02_007.fcs	SYN2	3667	2470.4	926.4
Specimen_001_B3_B03_008.fcs	SYN3	3532.2	2598.4	1177.4
Specimen_001_B4_B04_009.fcs	SYN4	6482.67	4773.6	1709.07
Specimen_001_B5_B05_010.fcs	SYN5	4550	3500	1200

## Sheet: Figure 5
Figure 5b-c
Sample_ID	BAMs_count	MG_count		Sample_ID	cDC_count
B CL 1.fcs	512	42990.7		M CL 1.fcs	373.132
B CL 2.fcs	626.667	44617.3		M CL 3.fcs	440.976
B CL 3.fcs	844	51722.7		M CL 4.fcs	186.822
B CL 4.fcs	736	58013.3		M SL 1.fcs	289.773
B CL 5.fcs	698.667	48729.3		M SL 2.fcs	442.107
B SL 1.fcs	848	74204		M SL 3.fcs	420.031
B SL 2.fcs	1022.67	71913.3		M SL 4.fcs	374.508
B SL 3.fcs	1056	75204
B SL 4.fcs	1117.33	60034.7
B SL 5.fcs	618.667	48550.7
Figure 5e-g
Sample_ID	Microglia_count	Percent_MHCII_MG	MHCII_MG_count	BAMs_count	Percent_MHCII_BAMs	MHCII_BAMs_count	Ly6Chi_monocytes_count	TCRB_count
CL + AAVSYN 1 B.fcs	18590	6.91	1284	566	53.2	301	2698	9091
CL + AAVSYN 2 B.fcs	21279	5.91	1258	548	50.2	275	3014	9611
CL + AAVSYN 3 B.fcs	22257	8.94	1989	1049	65.9	691	2500	10671
CL + AAVSYN 4 B.fcs	15782	6.16	972	433	48.5	210	1898	7047
CL + AAVSYN 5 B.fcs	19580	5.99	1172	599	50.4	302	2230	9362
SL + AAVSYN 1 B.fcs	26459	12.7	3364	1395	65.2	909	3540	12593
SL + AAVSYN 2 B.fcs	28244	17	4799	1585	66.8	1059	5142	14902
SL + AAVSYN 3 B.fcs	27959	7.16	2002	890	49.2	438	2962	11050
SL + AAVSYN 4 B.fcs	36419	15.4	5625	2137	71.6	1531	6500	17139
SL + AAVSYN 5 B.fcs	43382	19.4	8437	2924	76	2223	4988	19232
Figure 5j
Sample_ID	CD8_count	CD4_count
CL + AAVSYN 1.fcs	846.688	1598.12
CL + AAVSYN 2.fcs	853.914	1363.51
CL + AAVSYN 3.fcs	762.368	1462.5
CL + AAVSYN 4.fcs	2296.25	1682.96
CL + AAVSYN 5.fcs	1294.69	1492.7
SL + AAVSYN 1.fcs	1547.11	3743.01
SL + AAVSYN 2.fcs	1504.12	6482.55
SL + AAVSYN 3.fcs	1388.76	5201.53
SL + AAVSYN 4.fcs	1637.76	3773.97
SL + AAVSYN 5.fcs	1131.02	3759.45
Unstim Brain.fcs	61.249	54.6437
Unstim Spleen.fcs	31395.3	33059.4

## Sheet: Figure 6
Figure 5b-c
Diagnosis	Age	Sex	CD3+ total	CD3-CD68_interacting	% CD3-CD68 interactions
PD	78	Male	289	128	0.44
PD	79	Male	165	76	0.46
PD	82	Female	204	75	0.37
PD	79	Male	289	102	0.35
PD	72	Male	142	46	0.32
PD	92	Female	57	13	0.23
Neurological Control	74	Female	173	27	0.16
Neurological Control	75	Male	128	22	0.17
Neurological Control	81	Female	281	67	0.24
Neurological Control	80	Male	223	37	0.17
Neurological Control	85	Female	62	6	0.1
Neurological Control	83	Female	111	10	0.09

## Sheet: Supplementary Figure 1
Supplementary 1a
Sample_ID	Treatment	3_days_post	2_weeks_post	4_weeks_post	6_weeks_post
1	Vehicle	179	142	127	153
2	Vehicle	280	222	157	155
3	Vehicle	72	66	272	265
4	Vehicle	65	33	157	235
5	Tamoxifen	5085	3969	1938	947
6	Tamoxifen	3706	7009	4171	2033
7	Tamoxifen	4445	3638	892	606
8	Tamoxifen	4081	5541	1798	714
Supplementary 1f
Sample	Genotype	Ipsilateral_side	Contraleteral_side	Background_value	Fold_change	animal_average_fold_change
cre14	CX3CR1 Cre +/-	66.079	50.442	37.263	2.18651	2.60785
Cre16	CX3CR1 Cre +/-	87.554	54.215	38.152	3.07552
Cre17	CX3CR1 Cre +/-	71.163	51.288	38.56	2.56152
cre22	CX3CR1 Cre +/-	56.24	46.739	38.36	2.13391	2.37095
Cre23	CX3CR1 Cre +/-	63.838	48.081	38.844	2.70586
Cre24	CX3CR1 Cre +/-	61.773	48.683	38.401	2.2731
Cre32	CX3CR1 Cre +/-	77.785	50.344	38.525	3.32177	3.42665
Cre 33	CX3CR1 Cre +/-	67.819	48.361	39.004	3.07951
Cre36	CX3CR1 Cre +/-	73.046	47.161	38.169	3.87867
floxflox12	CX3CR1 +/- Iab fl/fl	60.184	42.874	33.14	2.7783	2.26706
floxflox14	CX3CR1 +/- Iab fl/fl	41.836	38.181	32.018	1.59306
floxflox17	CX3CR1 +/- Iab fl/fl	46.559	32.651	22.924	2.42983
floxflox21	CX3CR1 +/- Iab fl/fl	80.731	40.302	25.433	3.71901	4.5877
floxflox22	CX3CR1 +/- Iab fl/fl	81.25	40.2	23.619	3.47573
floxflox27	CX3CR1 +/- Iab fl/fl	72.124	32.817	25.758	6.56835
floxflox32	CX3CR1 +/- Iab fl/fl	88.502	47.651	25.965	2.88375	3.09894
floxflox33	CX3CR1 +/- Iab fl/fl	74.936	38.775	25.58	3.74051
floxflox34	CX3CR1 +/- Iab fl/fl	68.855	41.129	24.552	2.67256
Supplementary 1g
Brain ID	Group	Neurons on Ipsilateral side	Neurons on Contralateral side
3006L	CX3CR1 Cre +/-	7884	9144
3004L	CX3CR1 Cre +/-	8316	9648
MR11	CX3CR1 Cre +/-	5436	8460
2RR	CX3CR1 Cre +/-	7668	9180
1R	CX3CR1 Cre +/-	7308	9360
MR12	CX3CR1 Cre +/-	7776	9288
2R	CX3CR1 Cre +/-	9180	9792
3005L	CX3CR1 Cre +/-	9540	10944
1N	CX3CR1 Cre +/-	6804	10620
2B	CX3CR1 Cre +/-	7992	9072
100KL	CX3CR1 +/- Iab fl/fl	8460	8892
100HR	CX3CR1 +/- Iab fl/fl	6948	8028
100HL	CX3CR1 +/- Iab fl/fl	6120	7956
100HN	CX3CR1 +/- Iab fl/fl	8784	7524
100KR	CX3CR1 +/- Iab fl/fl	8475	9334
100HB	CX3CR1 +/- Iab fl/fl	9828	9360
100FN	CX3CR1 +/- Iab fl/fl	9540	9108
100KN	CX3CR1 +/- Iab fl/fl	7488	8676
100iN	CX3CR1 +/- Iab fl/fl	10296	8604
100FR	CX3CR1 +/- Iab fl/fl	9504	9828

## Sheet: Supplementary Figure 2
Supplementary 2d
Cluster_number	AAV2-GFP_cell_counts	AAV2-SYN_cell_counts	percent_change
0	3988	3038	73.7333
1	3312	2804	81.9443
2	3402	3171	90.2179
3	286	307	103.897
4	1352	2028	145.185
5	1290	1412	105.944
6	263	836	307.667
7	1054	1388	127.462
8	763	1247	158.188
Total:	15710	16231	100
Supplementary 2f-g
Sample_name	Sample_ID	PDL1_Microglia_calculation	Arg1_Microglia_calculation	CD68+_Microglia_Calculation	iNOS+_Microglia_calculation
Specimen_001_A2_A02_002.fcs	AAV2-GFP	51.6	412.8	100620	2451
Specimen_001_A3_A03_003.fcs	AAV2-GFP	18.009	145	104980	2349
Specimen_001_A4_A04_004.fcs	AAV2-GFP	25.0637	75.7867	115033	3356.27
Specimen_001_A5_A05_005.fcs	AAV2-GFP	12.1176	112.86	85932	2197.8
Specimen_001_B1_B01_006.fcs	AAV2-SYN	3276	1965.6	183456	3494.4
Specimen_001_B2_B02_007.fcs	AAV2-SYN	617.6	772	117730	3088
Specimen_001_B3_B03_008.fcs	AAV2-SYN	730.8	933.8	103124	2354.8
Specimen_001_B4_B04_009.fcs	AAV2-SYN	1532.27	2062.67	150280	3830.67
Specimen_001_B5_B05_010.fcs	AAV2-SYN	1000	1300	117500	2500

## Sheet: Supplementary Figure 3
Supplementary 3a
Sample_ID	Treatment	MG/MHCII_count	BAM/MHCII_count
TMEM119 CreERT2 +/- 1	Tamoxifen	2007	291
TMEM119 CreERT2 +/- 2	Tamoxifen	1608	185
TMEM119 CreERT2 +/- 3	Tamoxifen	2557	369
TMEM119 CreERT2 +/- 4	Tamoxifen	1520	81
TMEM119 CreERT2 +/- IAB fl/fl	Tamoxifen	976	512
TMEM119 CreERT2 +/- IAB fl/fl	Tamoxifen	586	230
TMEM119 CreERT2 +/- IAB fl/fl	Tamoxifen	566	250
TMEM119 CreERT2 +/- IAB fl/fl	Tamoxifen	687	207
TMEM119 CreERT2 +/- IAB fl/fl	Tamoxifen	413	287
Supplementary 3c
Sample	Genotype	Ipsilateral_side	Contraleteral_side	Background_value	Fold_change	animal_average_fold_change
TMEMIAB113	Tmem119 +/- Iab fl/fl	50.375	35.874	28.766	3.0401	2.38262
TMEMIAB115	Tmem119 +/- Iab fl/fl	52	40.005	28.097	2.00731
TMEMIAB116	Tmem119 +/- Iab fl/fl	51.879	39.447	28.15	2.10047
TMEMIAB211	Tmem119 +/- Iab fl/fl	59.731	39.04	28.944	3.04943	3.17352
TMEMIAB212	Tmem119 +/- Iab fl/fl	65.811	38.871	28.536	3.60668
TMEMIAB217	Tmem119 +/- Iab fl/fl	58.173	38.848	28.483	2.86445
TMEMIAB311	Tmem119 +/- Iab fl/fl	43.817	35.799	26.866	1.89757	2.23697
TMEMIAB312	Tmem119 +/- Iab fl/fl	50.861	35.14	28.131	3.24297
TMEMIAB316	Tmem119 +/- Iab fl/fl	40.19	35.7	27.828	1.57038
TMEM12	Tmem119 Cre +/-	61.248	45.461	27.973	1.90273	2.64689
TMEM13	Tmem119 Cre +/-	65.583	43.057	29.244	2.63078
TMEM14	Tmem119 Cre +/-	62.28	40.103	30.89	3.40714
TMEM22	Tmem119 Cre +/-	35.081	20.405	13.054	2.99646	3.48615
TMEM23	Tmem119 Cre +/-	37.881	19.747	13.34	3.83034
TMEM26	Tmem119 Cre +/-	39.097	21.594	14.943	3.63163
TMEM33	Tmem119 Cre +/-	38.354	21.518	12.876	2.94816	2.14561
TMEM35	Tmem119 Cre +/-	26.408	26.553	12.991	0.989308
TMEM36	Tmem119 Cre +/-	34.525	21.71	13.163	2.49936
TMEM42	Tmem119 Cre +/-	63.307	37.73	28.215	3.68807	3.85839
TMEM44	Tmem119 Cre +/-	61.019	36.123	27.903	4.02871

## Sheet: Supplementary Figure 4
Supplementary 4c
Pathway	p_value
Lysosome	7.29e-15
Glycolysis / Gluconeogenesis	1.72e-08
Metabolic pathways	1.11e-06
Rheumatoid arthritis	2.18e-06
Phagosome	3.64e-06
Antigen processing and presentation	5e-05
Focal adhesion	0.0001
Hematopoietic cell lineage	0.0015
Cytokine-cytokine receptor interaction	0.0027
Fructose and mannose metabolism	0.0054
Supplementary 4f
Sample_name	Sample_ID	PDL1_BAMs
Specimen_001_A2_A02_002.fcs	GFP2	464.4
Specimen_001_A3_A03_003.fcs	GFP3	348
Specimen_001_A4_A04_004.fcs	GFP4	460.133
Specimen_001_A5_A05_005.fcs	GFP5	237.6
Specimen_001_B1_B01_006.fcs	SYN1	3931.2
Specimen_001_B2_B02_007.fcs	SYN2	1235.2
Specimen_001_B3_B03_008.fcs	SYN3	1421
Specimen_001_B4_B04_009.fcs	SYN4	2652
Specimen_001_B5_B05_010.fcs	SYN5	1850

[truncated: 2 more sheets: Supplementary Figure 5, Supplementary Figure 6]
